# Supplementary material for: Evaluation of clinicians’ knowledge and practice regarding pharmacotherapy of Non-Hodgkin’s lymphoma: A multi-center study in Yemen
Source: PLoS One. 2024 Jun 5;19(6):e0304209. doi: 10.1371/journal.pone.0304209 (PMC11152296; doi:10.1371/journal.pone.0304209)
Supplement: S3 File — (XLSX) [file pone.0304209.s003.xlsx]

## Sheet: S2 file_Nurses' dataset
Age	Sex	MaritalStatus	Experienceyear	Profetionalqualification	Ward	Trainingprogram	Numberofprogram	Informationreceived	Governorate	K1corr	K2corr	K3corr	K4corr	K5corr	K6corr	K7corr	K8corr	K9corr	K10corr	K11corr	K12corr	K13corr	K14corr	K15corr	TotalKnowledgeCorrectAnswer	P1corr	P2corr	P3corr	P4corr	P5corr	P6corr	P7corr	P8corr	P9corr	P10corr	p11corr	P12corr	P13corr	P14corr	P15corr	P16corr	P17corr	P18corr	TotalPracriceCorrectanswer	Age_for_regre	old_Experienceyear_regre	Professionalqualification_regr	Maritalststus_regre	old_Ward_regre
3	1	2	3	2	5	1	1	1	2	1	1	1	1	0	1	1	1	1	1	1	1	1	1	1	1	0	0	4	4	4	4	4	4	4	4	4	0	4	4	4	4	4	0	0	2	2	2	1	2
1	2	1	1	1	3	1	4	3	2	0	0	0	1	1	1	0	1	0	0	0	1	1	1	1	0	4	1	2	4	3	1	3	4	2	3	2	0	4	2	2	0	3	3	0	1	1	1	2	2
2	1	2	2	1	4	1	4	3	2	1	0	1	1	0	0	0	1	1	1	1	1	1	0	1	0	4	2	4	0	0	0	0	0	0	4	4	0	4	4	4	0	4	0	0	2	2	1	1	1
1	2	2	2	1	3	1	4	3	2	0	0	0	1	1	1	0	1	0	0	0	1	1	1	1	0	4	1	2	4	3	1	3	4	2	3	2	0	1	1	3	0	2	0	0	1	2	1	1	2
1	1	1	1	1	1	1	1	4	2	1	0	1	1	1	1	0	1	1	0	1	1	1	1	1	1	0	0	4	0	3	3	4	4	4	4	4	0	4	4	4	0	4	0	0	1	1	1	2	1
1	1	1	1	1	1	2	4	3	2	1	1	1	1	1	0	1	0	0	1	1	1	1	0	1	0	2	4	4	4	4	4	4	4	4	4	4	0	4	4	4	0	4	4	1	1	1	1	2	1
2	1	1	1	1	3	2	4	3	2	1	0	1	1	1	1	1	1	1	0	1	1	1	1	1	1	2	2	4	0	2	3	2	2	3	3	2	2	4	3	4	0	4	2	0	2	1	1	2	2
1	2	2	1	1	1	2	4	3	2	1	1	1	1	1	0	1	1	1	1	1	1	1	0	1	1	2	4	4	4	4	4	4	4	4	4	4	0	4	4	4	0	4	4	1	1	1	1	1	1
1	1	1	1	1	1	1	4	3	2	1	1	1	1	1	0	1	0	0	1	1	1	1	0	1	0	2	4	4	4	4	4	4	4	4	4	4	0	4	4	4	0	4	0	1	1	1	1	2	1
1	1	1	1	1	4	1	4	3	2	1	0	1	1	0	1	0	0	1	1	1	1	1	0	1	0	2	0	4	0	4	4	4	4	4	4	4	0	4	4	3	0	4	0	0	1	1	1	2	1
2	1	1	2	1	3	2	4	3	2	1	0	1	1	1	1	1	1	1	0	1	1	1	1	1	1	2	2	4	0	2	4	2	2	3	3	2	2	4	3	4	0	4	2	0	2	2	1	2	2
1	1	1	1	1	4	1	1	3	2	1	0	1	1	0	1	0	0	1	1	1	1	1	0	1	0	2	0	4	0	4	4	4	4	4	4	4	0	4	4	3	0	4	0	0	1	1	1	2	1
1	1	1	1	1	1	1	4	3	2	1	1	1	1	1	0	1	0	0	1	1	1	1	0	1	0	2	4	4	4	4	4	4	4	4	4	4	0	4	4	4	0	4	4	1	1	1	1	2	1
1	1	1	1	1	1	1	4	3	2	1	1	1	0	1	1	1	1	1	1	1	0	1	1	1	1	0	0	4	0	0	4	4	3	4	4	4	0	4	4	4	0	4	0	0	1	1	1	2	1
1	2	1	1	1	1	1	4	3	2	1	0	1	1	0	1	0	0	1	1	1	1	1	0	1	0	2	0	4	0	4	4	4	4	4	4	4	0	4	4	4	0	4	0	0	1	1	1	2	1
1	2	1	1	1	4	2	4	3	2	1	0	0	0	1	0	0	1	1	0	1	1	1	0	1	0	2	3	4	0	4	0	0	0	0	0	0	0	4	4	4	0	0	0	0	1	1	1	2	1
1	1	2	1	1	3	1	1	3	2	1	0	0	1	0	1	1	0	0	0	1	0	1	1	0	0	0	0	0	0	4	0	0	0	0	0	0	0	4	4	4	0	0	0	0	1	1	1	1	2
1	1	2	1	1	1	2	4	3	2	1	1	1	1	1	0	1	0	0	1	1	1	1	0	1	0	1	4	4	4	4	4	4	4	4	4	4	0	4	4	4	0	4	4	1	1	1	1	1	1
2	1	2	2	2	4	2	4	3	3	1	1	0	0	1	1	0	1	1	0	1	0	1	1	1	0	0	0	4	3	0	4	4	4	4	4	4	0	4	4	4	0	4	0	0	2	2	2	1	1
1	2	1	2	1	1	2	4	4	3	1	0	1	1	1	1	1	1	1	0	1	1	1	0	1	1	2	2	4	0	0	4	4	0	4	1	4	2	4	4	4	0	0	0	0	1	2	1	2	1
3	2	3	3	1	1	2	4	3	3	1	0	0	1	1	1	1	1	0	1	1	1	1	0	1	0	4	0	4	0	0	4	4	4	4	4	4	0	4	4	0	0	4	0	0	2	2	1	2	1
2	2	2	1	2	4	2	4	3	3	0	0	1	0	1	0	0	0	0	0	0	0	0	0	0	0	4	4	0	4	4	0	0	2	0	4	4	0	0	3	4	0	4	4	0	2	1	2	1	1
1	2	2	1	2	4	2	4	3	3	1	1	0	0	0	1	0	1	1	0	1	0	1	1	1	0	0	0	4	3	0	4	4	4	4	4	4	0	4	4	4	0	4	0	0	1	1	2	1	1
3	2	1	3	2	4	1	2	2	3	0	0	1	0	1	1	1	1	1	1	1	0	1	0	1	0	0	1	4	3	4	2	4	0	0	4	4	0	0	4	4	0	4	4	0	2	2	2	2	1
3	2	3	3	2	4	1	1	3	3	1	1	1	1	1	1	1	1	1	1	1	0	1	1	1	1	1	1	4	4	2	1	4	2	4	2	4	4	3	4	3	0	4	0	0	2	2	2	2	1
1	2	1	1	1	3	1	1	3	3	1	0	0	1	0	0	1	1	1	1	1	0	0	1	1	0	0	1	4	2	1	4	4	1	4	0	0	0	0	0	0	0	4	0	0	1	1	1	2	2
1	2	2	1	2	4	1	1	4	3	1	0	1	1	0	0	0	1	1	1	1	0	0	1	1	0	0	0	4	4	2	2	3	3	4	3	3	2	2	4	2	0	4	1	0	1	1	2	1	1
1	1	1	1	1	1	1	1	3	3	1	0	1	1	0	0	1	1	1	1	1	0	0	1	1	0	0	1	4	0	0	0	4	4	4	3	3	4	3	3	2	0	2	0	0	1	1	1	2	1
1	1	1	1	1	1	2	4	3	3	1	1	1	0	0	1	1	1	1	0	1	1	1	1	1	1	0	0	4	0	0	4	4	4	4	4	4	0	4	4	4	0	4	0	0	1	1	1	2	1
2	1	2	1	2	3	2	4	3	1	1	1	1	1	1	1	1	1	0	1	1	1	1	1	1	1	4	3	0	0	3	4	4	4	4	4	4	2	4	4	4	0	4	0	0	2	1	2	1	2
2	1	3	2	1	1	1	2	2	1	1	0	1	1	1	1	1	0	1	1	1	1	1	0	1	1	4	1	4	4	4	4	4	4	4	4	4	0	4	4	4	0	0	0	0	2	2	1	#NULL!	1
1	2	1	1	1	1	1	1	3	1	1	1	1	1	1	1	1	1	1	1	1	1	1	1	1	1	4	0	4	4	0	2	4	4	4	4	4	2	2	2	2	0	4	0	0	1	1	1	2	1
3	1	2	3	3	1	1	3	1	1	1	1	1	1	1	1	1	1	1	1	1	1	1	0	1	1	1	0	4	4	4	4	4	4	4	4	2	2	4	4	4	4	4	4	1	2	2	2	1	1
1	1	2	1	1	4	1	2	2	1	1	1	1	0	1	1	0	1	1	1	1	0	1	1	1	1	0	1	4	0	0	4	4	3	4	4	4	1	4	4	4	0	0	0	0	1	1	1	1	1
2	1	2	2	1	4	2	4	3	1	1	1	1	1	1	1	0	1	1	1	0	1	1	1	1	1	0	0	4	0	0	4	4	4	4	4	4	0	4	4	4	0	2	4	0	2	2	1	1	1
1	1	2	1	2	4	2	4	3	1	1	1	1	1	1	1	1	1	1	1	1	1	1	1	1	1	0	2	2	4	3	4	4	4	4	4	2	2	4	4	4	4	4	0	0	1	1	2	1	1
2	1	2	1	1	4	2	4	3	1	1	1	0	1	0	0	0	1	0	0	0	1	0	1	1	0	0	0	4	0	0	4	4	4	3	4	4	2	3	4	3	0	0	0	0	2	1	1	1	1
2	1	2	3	2	4	2	4	3	1	1	0	1	1	1	1	0	1	0	1	1	1	0	1	1	0	3	2	4	4	4	4	4	4	4	4	0	2	4	3	3	4	2	1	0	2	2	2	1	1
3	1	2	3	2	3	2	4	3	1	1	1	1	1	1	1	1	1	0	1	1	0	1	1	1	1	0	0	4	4	4	4	4	4	4	4	2	2	4	4	4	4	4	2	1	2	2	2	1	2
3	1	1	3	1	3	1	4	3	1	1	1	1	1	1	1	1	1	0	1	1	0	1	1	1	1	0	0	4	4	4	4	4	4	4	4	2	2	4	4	4	4	4	2	1	2	2	1	2	2
2	2	1	2	2	3	2	4	3	1	1	1	1	1	1	1	1	1	0	1	1	0	1	1	1	1	4	0	4	4	4	4	4	4	4	4	4	1	4	0	4	4	4	4	1	2	2	2	2	2
2	2	2	1	2	3	1	4	4	1	1	1	0	1	1	1	1	1	1	1	1	1	1	1	1	1	1	1	4	4	3	4	4	4	4	4	2	1	3	4	4	4	4	0	0	2	1	2	1	2
2	2	2	3	1	4	1	3	3	1	0	0	0	1	0	1	1	1	1	1	1	1	1	1	1	0	4	2	3	3	4	4	4	2	4	4	1	0	0	3	0	4	3	2	0	2	2	1	1	1
3	1	2	3	1	1	2	4	2	1	1	1	0	1	1	1	1	1	1	1	1	1	1	1	1	1	0	0	0	4	3	4	4	4	4	4	1	1	3	4	3	4	4	0	0	2	2	1	1	1
1	2	2	1	2	3	2	4	3	1	1	1	1	0	1	1	1	1	1	0	1	0	0	1	0	0	1	4	3	0	2	3	3	3	3	3	1	0	3	3	3	4	3	3	0	1	1	2	1	2
1	2	1	1	1	3	1	4	4	1	1	0	0	0	1	1	1	1	1	0	0	1	0	1	0	0	2	1	4	0	2	3	4	4	4	2	2	1	4	3	4	0	0	0	0	1	1	1	2	2
3	1	2	3	2	1	2	4	4	1	1	1	0	1	1	1	1	1	1	1	1	1	1	1	1	1	4	0	4	4	3	3	4	4	4	3	1	2	4	4	4	0	0	0	0	2	2	2	1	1
1	1	2	1	2	1	1	3	2	1	1	1	0	0	1	0	1	1	1	1	1	1	0	1	1	0	0	0	2	0	4	4	4	1	3	4	4	0	4	4	4	0	4	0	0	1	1	2	1	1
2	1	2	2	1	4	1	1	3	1	1	0	1	1	1	1	0	1	1	0	1	1	0	1	1	0	4	0	4	4	0	4	4	4	4	4	4	1	4	4	4	0	0	4	0	2	2	1	1	1
2	1	2	3	1	3	1	1	3	1	1	1	1	1	1	1	0	1	1	0	1	1	1	1	1	1	0	1	4	0	0	4	4	4	4	4	2	0	4	4	0	4	4	0	0	2	2	1	1	2
1	2	1	1	1	3	2	4	3	1	1	1	1	1	0	1	1	1	0	0	1	0	0	1	1	0	3	2	4	0	3	4	4	3	4	0	2	0	4	4	2	0	0	4	0	1	1	1	2	2
1	2	2	1	1	3	2	4	3	1	1	1	0	1	0	1	1	1	0	1	0	0	0	1	1	0	3	2	3	0	4	3	4	4	0	0	4	1	4	4	2	4	4	2	0	1	1	1	1	2
2	2	2	2	1	3	1	1	2	1	1	1	1	1	1	1	1	1	1	1	1	1	0	1	1	1	4	4	4	4	4	4	4	4	4	4	4	2	4	4	4	0	4	0	1	2	2	1	1	2
2	2	2	2	1	3	1	2	2	1	1	1	1	1	1	1	1	1	1	1	1	1	0	1	1	1	1	0	4	4	4	4	4	4	4	4	4	0	4	4	4	0	4	0	0	2	2	1	1	2
2	1	2	3	2	1	1	1	2	1	1	1	1	1	1	1	1	1	1	1	1	1	0	1	1	1	0	0	4	0	0	4	4	4	4	4	4	0	4	4	4	0	4	0	0	2	2	2	1	1
3	1	2	3	2	3	1	2	2	1	1	1	1	1	0	1	1	1	1	1	1	1	0	1	1	1	0	0	4	4	4	4	4	4	4	4	4	0	4	4	4	0	4	0	0	2	2	2	1	2
1	1	2	1	2	1	1	1	2	1	1	1	1	1	1	1	0	1	1	0	1	1	1	1	1	1	0	0	4	0	3	4	4	4	4	4	3	3	4	4	4	0	0	4	0	1	1	2	1	1
1	1	2	1	1	1	2	4	4	1	1	1	0	1	0	1	1	1	1	1	1	0	1	1	1	1	0	0	4	0	0	4	4	4	4	4	3	0	0	3	4	0	0	4	0	1	1	1	1	1
1	1	2	1	1	3	1	4	3	1	1	0	0	1	0	1	0	0	1	0	0	1	1	0	1	0	4	0	4	2	0	3	4	4	4	4	2	2	4	4	4	4	2	0	0	1	1	1	1	2
3	1	2	1	2	3	1	4	3	1	1	0	0	1	0	1	0	0	1	0	0	1	1	0	1	0	4	0	2	4	3	3	4	4	4	4	1	2	4	4	4	4	4	0	0	2	1	2	1	2
2	2	1	1	1	3	1	4	3	1	1	1	0	1	0	1	0	0	1	1	1	1	1	0	1	0	4	3	4	3	3	4	3	4	0	2	2	3	2	3	1	1	0	0	0	2	1	1	2	2
3	1	2	2	3	1	2	4	3	1	1	1	0	0	1	1	1	0	1	1	0	0	1	1	1	0	1	0	4	2	1	4	2	4	4	3	2	0	4	1	3	0	4	0	0	2	2	2	1	1
2	1	2	1	2	4	2	4	3	1	1	0	0	1	0	0	0	1	0	0	1	1	1	1	1	0	0	0	4	0	0	4	4	4	4	2	2	2	2	4	3	0	4	0	0	2	1	2	1	1
1	1	2	1	2	3	2	4	3	1	1	0	0	1	0	0	0	1	0	0	0	1	1	1	1	0	0	0	4	0	0	4	4	4	4	4	2	2	2	2	2	0	3	0	0	1	1	2	1	2
1	1	2	1	1	1	2	4	4	6	0	0	1	1	0	1	1	0	1	0	1	1	1	0	0	0	4	3	4	4	4	4	4	4	4	4	4	2	4	4	4	0	4	0	1	1	1	1	1	1
1	2	2	1	1	2	2	4	3	6	1	1	0	1	1	1	1	1	0	0	0	1	1	1	1	0	4	4	4	4	4	4	4	4	4	4	4	3	4	4	4	0	4	0	1	1	1	1	1	2
1	2	2	1	1	2	2	4	4	6	1	1	0	1	1	1	1	1	0	0	0	1	1	1	1	0	4	4	4	4	4	4	4	4	4	4	4	2	4	4	4	0	4	0	1	1	1	1	1	2
1	2	2	2	1	2	2	4	4	6	1	1	0	1	1	1	0	0	0	0	0	0	0	0	0	0	4	4	4	0	4	4	4	4	4	2	4	2	4	4	4	0	4	0	0	1	2	1	1	2
2	2	1	1	1	2	2	4	4	6	0	0	0	1	1	1	1	1	1	0	0	1	0	0	1	0	2	3	0	0	4	0	4	4	4	4	4	3	4	4	4	0	4	0	0	2	1	1	2	2
1	2	2	1	1	2	2	4	4	6	1	1	0	1	1	0	0	1	1	0	0	0	1	1	1	0	1	0	4	0	0	4	4	4	4	4	4	0	4	4	4	0	0	0	0	1	1	1	1	2
1	1	2	1	1	4	2	4	4	7	0	1	0	0	1	1	0	1	0	1	1	1	1	0	1	0	2	2	4	4	1	4	3	4	4	4	2	1	3	4	0	0	4	0	0	1	1	1	1	1
1	1	2	1	1	3	2	4	3	7	1	0	1	1	1	1	0	1	0	1	1	1	1	1	1	1	3	2	4	1	2	4	4	4	4	4	4	1	4	3	3	3	4	0	0	1	1	1	1	2
1	1	1	1	1	3	2	4	3	7	0	0	0	1	1	1	1	1	0	1	0	1	1	1	1	0	0	0	3	2	2	0	3	0	0	4	4	0	4	4	2	0	4	4	0	1	1	1	2	2
1	1	2	2	1	3	1	4	3	7	1	1	0	0	1	1	0	1	1	1	1	1	0	0	1	0	3	2	1	3	2	1	0	1	1	4	4	2	4	2	2	0	4	4	0	1	2	1	1	2
2	1	1	2	2	3	1	1	3	4	1	1	1	0	1	1	1	1	1	1	1	1	1	0	1	1	3	0	4	4	2	4	4	4	4	4	4	0	4	4	3	0	4	0	0	2	2	2	2	2
2	1	1	3	3	1	1	2	2	4	1	1	1	1	1	1	1	1	1	1	1	1	1	1	1	1	4	0	4	4	4	4	4	4	4	4	2	2	4	4	4	4	4	2	1	2	2	2	2	1
2	2	3	2	3	1	1	1	3	4	1	1	0	1	1	0	0	1	1	1	1	1	0	1	1	0	0	1	4	0	2	4	0	4	4	4	4	2	4	4	2	4	4	2	0	2	2	2	2	1
1	2	2	1	3	2	1	2	3	4	1	1	1	1	1	1	1	1	1	0	0	0	1	1	1	1	1	1	0	4	4	0	0	0	4	4	3	3	3	4	3	4	3	0	0	1	1	2	1	2
1	2	2	1	2	4	1	1	3	4	1	0	0	1	1	1	1	1	0	1	1	0	1	1	1	0	4	0	0	2	0	3	4	0	4	4	0	0	0	4	0	0	0	0	0	1	1	2	1	1
2	1	2	3	1	2	2	4	3	4	1	1	0	1	1	1	0	1	1	1	1	0	0	1	1	0	4	0	4	4	3	4	4	4	4	4	4	1	4	4	0	0	4	0	0	2	2	1	1	2
3	1	1	2	1	1	1	1	3	4	1	1	0	1	0	0	1	1	1	1	1	1	1	1	1	1	1	1	0	2	3	3	4	4	4	4	4	0	3	4	3	0	4	0	0	2	2	1	2	1
2	1	1	3	1	4	1	1	2	4	1	1	1	0	1	1	1	1	1	1	1	1	0	1	1	1	0	0	4	3	0	0	4	4	4	0	4	0	0	4	0	0	4	0	0	2	2	1	2	1
1	2	2	1	2	1	1	1	3	4	1	1	1	1	1	1	1	1	1	1	1	0	1	0	1	1	2	4	4	4	4	4	0	4	4	4	4	2	4	4	2	4	4	4	1	1	1	2	1	1
1	1	1	1	1	4	1	1	2	4	1	1	1	1	1	1	1	1	1	1	1	0	1	1	1	1	0	0	4	3	0	0	4	4	4	0	4	0	0	4	0	0	4	0	0	1	1	1	2	1
1	2	2	1	2	4	1	1	3	4	1	1	0	1	1	1	1	1	1	1	1	0	1	1	1	1	0	0	4	4	0	2	4	2	2	2	2	0	0	4	0	0	0	0	0	1	1	2	1	1
2	1	1	3	2	4	1	1	3	4	1	0	0	0	1	1	1	1	1	1	1	1	1	1	1	1	0	0	4	4	0	4	4	4	4	4	2	0	0	4	0	0	0	0	0	2	2	2	2	1
2	1	1	3	2	1	1	2	2	4	1	0	0	1	1	1	1	1	1	1	1	0	1	1	1	1	0	0	4	0	2	4	4	4	4	4	4	0	4	4	4	0	4	0	0	2	2	2	2	1
2	2	2	3	2	1	1	1	2	4	1	0	1	1	1	1	1	1	1	1	1	1	1	1	1	1	2	0	4	4	3	4	0	4	4	4	4	2	4	4	4	4	4	4	1	2	2	2	1	1
2	1	2	3	2	2	2	4	3	4	1	1	0	0	0	1	1	1	0	0	0	0	0	0	0	0	0	4	4	4	3	4	4	4	4	4	4	4	4	4	4	0	4	0	1	2	2	2	1	2
2	1	1	3	2	1	1	1	3	4	1	1	0	1	1	1	1	1	1	1	1	1	1	1	1	1	0	0	3	3	3	4	4	4	4	4	3	1	4	4	4	4	4	0	0	2	2	2	2	1
2	1	1	3	2	1	1	1	1	4	1	1	1	1	0	1	1	1	0	0	0	0	0	0	0	0	0	0	0	0	0	0	0	0	0	0	0	0	0	0	0	0	0	0	0	2	2	2	2	1
2	1	1	1	1	1	1	1	3	8	0	1	0	0	1	1	0	0	1	0	1	1	1	1	1	0	0	0	3	0	1	4	3	4	3	4	4	0	4	4	4	0	4	4	0	2	1	1	2	1
1	2	2	1	1	3	1	2	3	8	1	1	0	1	1	1	1	1	1	1	1	1	1	1	1	1	0	0	4	0	0	4	4	4	4	4	4	0	4	4	4	0	4	4	0	1	1	1	1	2
1	2	2	1	1	2	2	4	3	8	0	0	0	0	0	1	1	1	1	0	0	0	0	1	0	0	1	1	3	1	1	3	4	4	4	3	3	1	3	3	3	1	3	3	0	1	1	1	1	2
1	1	2	1	1	2	2	4	3	8	0	0	0	0	0	1	1	1	1	1	1	1	1	1	1	0	0	0	3	0	1	3	3	3	3	4	4	0	4	4	4	0	4	4	0	1	1	1	1	2
2	1	1	1	1	1	2	4	3	8	1	1	0	1	1	1	1	1	1	1	1	1	1	1	1	1	2	2	3	0	0	4	4	4	4	4	4	0	4	4	4	0	4	4	0	2	1	1	2	1
2	2	1	1	1	2	2	4	3	8	1	0	0	1	0	0	0	0	0	1	0	1	0	0	0	0	0	0	4	0	0	4	0	0	0	4	4	0	4	4	4	1	3	3	0	2	1	1	2	2
2	1	1	1	1	1	2	4	3	8	0	1	0	1	1	1	1	0	1	1	1	1	1	1	1	1	2	0	4	0	0	4	4	4	4	4	4	0	4	4	4	0	4	4	0	2	1	1	2	1
2	1	1	1	1	1	2	4	3	5	1	0	0	1	1	0	1	1	0	1	1	1	1	1	1	0	0	0	3	0	3	1	4	0	4	2	4	3	4	4	4	0	2	4	0	2	1	1	2	1
1	2	3	2	1	2	2	4	3	5	1	1	1	1	1	1	1	1	1	1	1	0	1	1	1	1	4	0	4	4	2	4	4	2	4	4	4	0	4	4	3	0	4	0	0	1	2	1	2	2
2	1	1	1	2	5	2	4	3	5	1	0	1	1	1	1	1	1	1	1	1	0	0	0	1	0	0	0	4	0	0	0	0	4	4	4	3	3	3	4	4	1	4	0	0	2	1	2	2	2
2	1	1	2	1	2	1	1	3	5	1	0	0	1	1	1	0	1	1	1	1	0	1	0	1	0	3	2	4	4	2	3	4	4	4	4	4	1	4	4	0	0	3	4	0	2	2	1	2	2
2	1	1	1	2	1	2	4	3	5	1	1	0	1	0	1	0	1	1	1	1	0	0	1	1	0	0	0	3	0	4	4	4	4	4	4	4	0	3	4	3	4	3	4	0	2	1	2	2	1
1	2	3	2	1	3	2	4	3	5	1	0	0	1	1	1	1	1	1	1	1	0	1	1	1	1	4	1	4	4	2	4	4	2	4	4	4	0	4	4	3	0	4	0	0	1	2	1	2	2
1	2	2	1	1	3	2	4	3	5	1	1	0	1	1	1	1	1	1	1	1	0	1	1	1	1	1	1	4	4	2	4	4	2	4	4	4	0	4	4	3	0	4	0	0	1	1	1	1	2
[truncated: 7 more columns]
