# Supplementary material for: Evaluation of clinicians’ knowledge and practice regarding pharmacotherapy of Non-Hodgkin’s lymphoma: A multi-center study in Yemen
Source: PLoS One. 2024 Jun 5;19(6):e0304209. doi: 10.1371/journal.pone.0304209 (PMC11152296; doi:10.1371/journal.pone.0304209)
Supplement: S4 File — (XLSX) [file pone.0304209.s004.xlsx]

## Sheet: S2 file_Physicians' dataset
Age	Sex	MaritalStatus	Physiciancategory	Physiciansubspecialty	Experienceyear	Practicelocation	Governorate	K1corr	K2corr	K3corr	K4corr	K5corr	K6corr	K7corr	K8corr	K9corr	K10corr	K11corr	K12corr	K13corr	K14corr	K15corr	K16corr	K17corr	K18corr	RecodTotalKnowledgeCorrect2	P1	P1A	P1B	P1C	P1D	P1E	P2	P3	P12	P16	P16a	P16b	P16c	P16d	P16e	P16f	P16j	P16others	P4corr	P5corr	P6corr	P7corr	P8corr
1	2	2	2	6	2	3	2	1	1	0	0	0	0	1	0	0	1	1	0	1	0	1	1	1	1	0	1	1	2	1	2	2	2	1	6	2	2	2	2	2	2	2	2	2	4	4	4	0	0
2	1	2	3	4	1	3	2	0	0	0	0	1	1	1	0	1	1	0	1	0	0	0	1	1	1	0	2	2	2	2	2	2	1	1	3	1	1	2	2	2	2	2	2	2	4	4	4	2	2
2	1	2	3	6	1	3	2	0	0	0	0	1	1	1	0	1	1	0	1	0	0	0	1	1	1	0	2	2	2	2	2	2	1	1	3	1	1	2	2	2	2	2	2	2	4	4	4	2	1
3	1	2	2	4	4	3	2	1	0	1	1	1	1	1	1	1	1	1	0	1	1	1	1	1	1	1	1	1	2	2	2	2	1	1	5	1	1	1	2	2	1	1	1	2	2	4	2	2	2
2	2	2	2	4	1	1	2	1	1	0	0	0	0	0	0	0	1	0	0	0	0	0	1	1	1	0	2	2	2	2	2	2	2	1	1	2	2	2	2	2	2	2	2	2	0	0	4	4	4
1	2	1	2	4	1	3	2	0	1	0	0	0	0	1	0	0	1	0	0	0	0	0	1	1	0	0	2	2	2	2	2	2	2	1	6	2	2	2	2	2	2	2	2	2	0	0	4	0	2
2	1	2	2	4	3	3	2	1	0	1	1	1	1	1	1	1	1	1	0	1	1	1	1	1	1	1	1	1	2	2	2	2	1	1	5	1	1	1	2	2	1	1	2	2	2	4	2	2	2
1	1	2	3	6	3	1	2	1	1	1	1	1	1	1	1	1	1	1	1	1	1	1	1	1	1	1	1	2	2	2	1	2	2	1	3	1	1	1	2	2	1	2	1	2	3	3	3	4	2
2	1	2	2	1	4	3	3	1	0	1	1	1	0	1	1	1	1	0	1	1	1	1	1	1	1	1	1	1	2	2	2	2	2	2	4	1	1	1	2	2	2	2	1	2	3	4	4	3	3
3	2	2	2	5	1	3	3	1	0	1	1	1	0	1	0	1	1	1	1	1	1	1	1	1	1	1	2	2	2	2	2	2	2	1	4	1	1	2	1	2	1	1	2	2	2	4	4	4	1
2	2	2	2	4	4	3	3	1	1	1	0	1	1	1	1	0	1	0	0	1	0	0	1	1	1	0	1	1	2	2	2	2	1	1	3	1	1	2	1	1	2	1	2	2	2	2	0	4	2
2	1	2	2	1	4	3	3	0	0	1	0	1	1	1	0	1	1	0	0	1	1	1	1	1	1	0	1	2	1	2	2	2	2	1	3	1	2	2	2	2	2	1	2	2	3	2	4	3	1
2	2	1	3	5	2	3	3	0	1	1	0	1	1	1	0	1	1	0	0	1	1	1	1	1	0	0	1	2	1	2	2	2	2	1	6	1	2	1	2	2	2	1	1	2	2	1	4	4	1
1	2	1	3	1	3	3	3	0	1	1	0	1	1	1	0	1	1	0	0	1	1	0	1	0	1	0	2	2	2	2	2	2	2	1	4	1	1	1	1	1	1	1	1	2	1	3	4	2	1
2	2	3	3	4	3	3	3	1	1	1	1	1	1	1	0	1	1	1	1	1	1	1	1	1	0	1	1	1	2	2	2	2	2	1	2	1	2	1	2	2	2	1	1	2	2	4	4	3	1
2	2	1	2	5	3	3	3	1	1	1	1	1	1	1	1	1	1	1	0	1	1	1	1	1	0	1	1	1	2	2	2	2	1	2	3	1	2	2	2	2	2	2	1	2	2	0	2	3	2
2	1	2	2	5	4	3	3	1	1	1	1	0	1	1	0	1	1	1	1	1	1	1	1	1	1	1	1	2	1	2	2	2	1	2	3	1	2	2	2	2	2	2	1	2	2	4	4	3	1
2	2	1	2	5	3	3	3	1	1	1	1	0	1	0	1	1	1	1	1	1	1	1	1	1	1	1	1	1	2	2	2	2	2	2	3	1	2	2	2	2	2	2	1	2	2	4	0	4	0
2	2	1	2	5	3	3	3	1	1	1	1	1	1	1	1	1	1	1	0	1	1	1	1	1	0	1	1	1	2	2	2	2	1	2	3	1	2	2	2	2	2	2	1	2	2	4	2	4	2
2	1	2	3	7	4	3	1	0	1	1	1	0	1	1	1	1	1	1	1	1	1	1	1	1	1	1	1	2	1	2	2	2	2	1	3	1	1	1	2	2	2	2	1	2	3	3	4	1	2
1	2	2	3	4	4	3	1	1	0	1	0	0	1	1	1	1	1	0	1	1	0	0	1	1	0	0	1	1	1	1	1	1	1	1	3	1	1	2	2	2	2	2	2	2	3	3	4	4	0
2	1	2	3	1	2	4	1	1	1	1	0	1	1	1	1	0	1	1	0	1	1	1	1	0	0	0	1	1	1	1	2	2	1	1	4	1	1	2	2	2	2	1	1	2	2	2	2	2	1
2	1	2	2	1	2	2	1	1	1	1	1	1	1	1	1	1	1	1	0	1	1	1	1	1	0	1	1	2	2	2	2	1	1	1	6	1	1	1	2	2	2	2	1	2	2	4	4	3	3
1	1	2	4	1	1	3	1	0	1	0	1	1	1	1	0	1	1	1	1	1	0	1	1	1	1	0	2	2	2	2	2	2	2	1	4	1	2	1	1	1	1	1	1	2	3	3	2	4	2
2	1	2	2	1	4	3	1	0	1	1	1	1	1	1	1	1	1	1	1	1	1	1	1	1	1	1	1	2	2	2	2	1	2	1	4	1	2	1	1	2	1	1	1	2	2	4	1	3	2
2	1	2	3	6	4	3	1	1	1	1	0	1	1	1	0	1	1	1	0	1	1	1	1	1	1	1	2	2	2	2	2	2	2	1	4	1	1	2	2	2	2	1	1	2	3	2	4	2	1
1	2	1	4	6	1	3	1	1	1	1	0	1	0	1	1	1	1	1	1	0	1	1	1	1	1	1	1	2	2	1	2	2	2	3	6	1	1	2	2	2	2	2	1	2	0	4	4	0	0
2	1	2	3	4	4	3	1	1	1	1	0	1	1	0	1	0	1	0	0	0	1	0	1	1	1	0	1	1	2	1	1	1	1	1	5	1	1	2	2	2	2	2	2	2	3	3	0	4	4
2	1	2	4	6	1	3	1	1	1	1	0	0	1	0	1	0	1	0	0	1	1	0	0	1	1	0	1	1	2	1	1	2	1	1	5	1	1	2	2	2	2	2	2	2	3	3	0	4	4
2	2	1	1	5	3	4	1	1	0	1	0	0	0	1	1	1	1	1	0	0	1	1	1	1	1	0	2	2	2	2	2	2	1	2	5	1	1	2	2	2	2	2	2	2	3	3	4	4	3
3	1	2	1	6	4	3	1	1	1	1	1	0	1	1	1	1	1	1	1	1	1	0	1	1	1	1	1	1	2	2	2	2	1	4	4	1	2	1	2	2	2	1	2	2	4	3	4	4	2
1	1	2	4	6	2	6	6	1	1	1	0	1	1	1	1	1	1	1	1	1	0	1	1	1	1	1	1	2	1	1	2	1	1	2	4	1	1	2	2	1	1	1	1	2	2	4	4	3	2
1	2	1	1	3	2	2	6	1	1	1	0	1	1	1	0	0	1	0	0	0	0	0	0	0	0	0	2	2	2	2	2	2	1	1	4	1	2	2	2	1	2	2	2	2	2	4	4	3	1
1	1	2	4	1	1	1	7	0	1	1	0	1	1	1	0	1	0	0	0	0	0	1	0	0	1	0	1	2	2	2	1	2	2	3	3	1	1	2	2	2	2	2	2	2	3	1	2	3	1
2	2	3	3	6	1	2	7	1	0	1	1	0	0	1	1	1	1	0	0	0	0	0	1	1	1	0	2	2	2	2	2	2	1	2	3	1	1	1	2	2	1	1	1	2	1	3	4	4	2
2	1	1	2	3	3	3	1	1	0	1	1	1	0	1	1	0	1	0	0	1	1	0	1	1	1	0	1	1	1	2	2	2	2	3	2	1	2	2	2	2	1	2	2	1	4	3	4	4	2
3	1	1	1	2	4	3	1	1	1	1	1	1	1	1	1	1	1	1	0	1	1	0	0	1	1	1	1	2	1	2	2	2	1	1	4	1	1	1	2	2	2	2	2	2	4	3	4	2	4
3	1	2	1	2	4	3	1	1	0	1	1	1	0	1	1	1	1	0	0	1	1	0	1	1	1	0	1	1	1	2	2	2	2	3	2	1	2	2	2	2	1	2	2	1	4	3	4	4	2
3	1	2	1	3	4	2	1	1	0	1	1	1	0	1	1	1	1	0	0	1	1	0	1	1	1	0	1	1	1	2	2	2	2	3	2	1	2	2	2	2	1	2	2	2	4	3	4	4	2
2	1	2	2	3	3	3	1	1	0	0	1	1	0	1	1	1	1	0	0	1	1	0	1	1	1	0	1	1	1	2	2	2	2	3	2	1	2	2	2	2	1	2	2	1	4	3	4	4	2
3	1	2	1	2	4	3	1	1	1	1	1	1	1	1	1	1	1	1	0	1	1	0	0	1	1	1	1	2	2	1	2	2	1	1	4	1	1	2	2	2	2	2	2	2	4	3	3	3	4
2	2	3	1	1	3	2	1	1	1	1	1	1	1	1	1	1	1	1	0	1	1	0	0	1	1	1	1	2	1	2	2	2	1	1	3	1	1	2	2	2	2	2	2	2	4	3	4	2	4
2	1	1	1	2	4	3	1	1	1	1	1	1	0	1	1	1	1	1	0	1	1	0	0	1	1	0	1	2	1	2	2	2	1	1	4	1	1	1	2	2	2	2	2	2	4	3	4	2	4
3	1	1	1	2	4	3	1	1	1	1	1	0	0	1	1	1	1	1	0	1	1	0	0	1	1	0	1	2	1	2	2	2	1	1	4	1	1	2	2	2	2	2	2	2	4	3	4	2	4
3	1	1	2	2	4	3	1	1	0	1	1	1	0	1	1	1	1	1	0	1	1	0	0	1	1	0	1	1	1	2	2	2	2	3	2	1	2	2	2	2	1	2	2	1	4	3	4	4	2
2	2	1	2	1	2	3	1	1	0	1	1	1	1	1	1	1	1	1	0	1	1	0	0	1	1	0	1	2	1	2	2	2	1	1	3	1	2	1	2	2	2	2	2	2	4	3	4	3	4
2	1	2	2	2	3	3	1	1	0	1	1	1	0	1	1	1	1	1	0	1	1	0	0	1	1	0	1	2	1	2	2	2	2	3	2	1	1	1	2	2	2	2	2	2	4	3	4	4	2
3	1	1	1	3	4	4	1	1	1	1	1	0	0	1	1	1	1	1	0	1	1	0	0	1	1	0	1	2	1	2	2	2	1	1	4	1	1	2	2	2	2	2	2	2	4	3	4	2	4
2	1	1	2	5	3	2	1	1	1	1	1	1	1	1	1	1	1	1	0	1	1	0	0	1	1	1	1	2	1	2	2	2	1	1	4	1	1	2	2	2	2	2	2	2	4	3	4	2	4
2	1	1	2	3	4	6	1	1	0	1	1	1	0	1	1	1	1	0	0	1	1	0	1	0	1	0	1	1	1	2	2	2	2	3	2	1	2	2	2	2	1	2	2	1	4	3	4	4	2
3	1	1	1	2	4	3	1	1	0	1	1	1	0	1	1	1	1	1	0	1	1	0	0	1	1	0	1	1	1	2	2	2	2	3	2	1	2	1	2	2	2	2	2	2	4	3	3	2	0
2	1	1	2	2	3	3	1	1	0	0	1	0	1	1	1	1	1	0	0	1	1	0	1	1	1	0	1	2	1	2	2	2	2	3	2	1	2	2	2	2	1	2	2	2	4	3	4	4	2
3	1	1	1	2	4	3	1	1	0	1	1	1	0	1	1	1	1	0	0	1	1	0	1	1	1	0	1	1	1	2	2	2	2	3	2	1	2	2	2	2	1	2	2	1	4	3	0	4	2
3	1	1	1	2	4	2	1	1	0	1	1	1	0	1	1	1	1	1	0	1	1	0	0	1	1	0	1	2	1	2	2	2	1	3	2	1	2	1	2	2	2	2	2	2	4	3	4	4	2
2	1	1	2	3	4	4	1	1	0	1	1	1	0	1	1	1	1	1	0	1	1	0	0	1	1	0	1	1	1	2	2	2	2	3	2	1	1	1	2	2	2	2	2	2	4	3	4	4	2
2	1	1	2	2	3	3	1	1	0	1	1	1	0	1	1	1	1	1	0	1	1	0	0	1	1	0	1	1	1	2	2	2	1	3	2	1	1	1	2	2	2	2	2	2	4	3	4	4	2
2	1	1	1	2	4	3	1	1	1	1	1	1	1	1	1	1	1	1	0	1	1	0	0	1	1	1	1	2	1	2	2	2	1	1	4	1	1	1	2	2	2	2	2	2	4	3	4	2	4
1	2	3	2	3	2	4	1	1	1	1	1	1	1	1	1	1	1	1	0	1	1	0	0	1	1	1	1	2	1	2	2	2	1	1	4	1	2	1	2	2	2	2	2	2	4	3	4	2	4
1	2	1	2	1	3	3	1	1	1	1	1	1	0	1	1	1	1	1	0	1	1	0	0	1	1	0	1	2	1	2	2	2	1	1	4	1	1	2	2	2	2	2	2	2	4	3	4	2	4
2	1	1	1	6	4	3	1	1	1	1	1	1	0	1	1	1	1	1	0	1	1	0	0	1	1	0	1	2	1	2	2	2	1	1	4	1	1	2	2	2	2	2	2	2	4	3	4	2	4
2	1	1	1	3	3	4	1	1	0	1	1	0	1	1	1	0	1	1	0	1	1	0	0	1	1	0	1	2	1	2	2	2	1	1	4	1	2	1	2	2	2	2	2	2	4	3	4	2	4
2	1	1	1	6	4	2	1	1	0	0	1	0	0	0	1	1	1	1	0	1	1	0	0	1	1	0	1	1	1	2	2	2	2	3	2	1	2	2	2	2	1	2	2	1	4	3	4	4	2
2	1	1	2	3	3	3	1	1	0	1	1	1	0	1	1	1	1	1	0	1	1	0	0	1	1	0	1	1	1	2	2	2	1	3	2	1	1	1	2	2	2	2	2	2	4	3	4	4	2
2	1	1	2	2	3	3	1	1	0	1	1	1	0	1	1	1	1	1	0	1	1	0	0	1	1	0	1	2	1	2	2	2	1	3	2	1	2	2	2	2	1	2	2	2	4	3	4	4	2
2	1	1	2	3	3	3	1	1	0	1	1	1	0	1	1	1	1	1	0	1	1	0	0	1	1	0	1	2	1	2	2	2	1	3	2	1	1	1	2	2	2	2	2	2	4	3	4	4	2
2	1	1	2	3	3	3	1	1	0	0	1	1	0	1	1	1	1	0	0	1	1	0	1	1	1	0	1	1	1	2	2	2	2	3	2	1	2	2	2	2	1	2	2	1	4	3	4	4	2
2	1	1	1	3	3	3	1	1	0	1	1	1	0	1	1	1	1	0	0	1	1	0	1	1	1	0	1	2	1	2	2	2	1	3	2	1	2	2	2	2	1	2	2	1	4	3	4	4	3
2	1	1	2	2	3	3	1	1	0	0	1	1	0	1	1	1	1	0	0	1	1	0	1	1	1	0	1	1	1	2	2	2	2	3	2	2	2	2	2	2	2	2	2	1	4	3	4	4	2
3	1	1	2	1	4	2	4	1	1	1	1	0	0	1	1	1	0	0	0	1	1	1	1	1	1	0	2	2	2	2	2	2	1	3	6	1	1	1	2	2	1	1	2	2	4	3	4	2	3
2	2	2	3	1	1	3	4	1	1	0	1	1	0	0	1	1	0	0	0	1	1	1	1	1	1	0	1	1	2	2	1	2	1	1	2	1	1	1	2	1	2	2	2	2	2	3	1	1	0
1	2	1	3	6	2	3	4	1	1	1	1	1	1	0	0	1	1	1	0	1	1	1	1	1	1	1	2	2	2	2	2	2	1	1	4	1	2	2	2	2	1	1	2	2	3	3	3	2	2
1	2	1	3	6	2	3	4	1	1	1	1	1	1	1	0	1	1	1	0	1	1	0	1	1	1	1	1	2	2	1	2	2	1	1	4	1	2	2	2	2	1	1	2	2	3	4	2	2	2
2	1	1	1	1	3	3	4	1	1	0	1	0	1	1	0	0	1	1	0	1	1	1	1	1	1	0	2	2	2	2	2	2	1	1	5	1	1	1	2	2	1	1	2	2	4	3	4	2	3
2	1	1	1	5	3	3	8	1	1	1	1	0	1	1	1	1	0	1	1	1	1	1	1	1	1	1	1	1	2	2	2	2	1	4	3	1	1	2	2	2	1	2	2	2	4	2	2	2	2
2	1	1	2	1	2	2	8	1	1	1	0	0	0	0	1	1	1	1	0	1	0	1	0	1	0	0	1	2	2	1	2	2	1	1	3	1	2	2	1	2	2	2	2	2	2	1	2	2	2
2	1	1	1	3	2	2	8	1	1	1	1	0	1	1	1	1	1	1	0	1	0	1	0	1	1	0	1	2	2	2	1	2	1	2	6	2	2	2	2	2	2	2	2	2	2	2	2	2	2
3	1	1	1	2	1	3	8	1	1	1	1	0	1	1	0	1	1	1	0	1	0	1	1	1	1	0	1	2	2	2	1	2	1	2	3	1	1	2	1	2	1	2	2	2	2	2	2	2	2
[truncated: 15 more columns]
